# Supplementary material for: tropiTree: An NGS-Based EST-SSR Resource for 24 Tropical Tree Species
Source: PLoS One. 2014 Jul 15;9(7):e102502. doi: 10.1371/journal.pone.0102502 (PMC4099372; doi:10.1371/journal.pone.0102502)
Supplement: Table S2 — Faidherbia albida and Prunus africana SSRs for primer validation. (XLSX) [file pone.0102502.s003.xlsx]

## Sheet: Sheet1
Supporting Information Table S2. Faidherbia albida and Prunus africana SSRs for primer validation.
For further information (e.g., primer sequences, level of perfection of SSRs, Tm for primers, more details on TAIR hits) see the tropiTree portal (http://bioinf.hutton.ac.uk/tropiTree)
SSR selected for primer validation	SSR repeat	Product amplified of the predicted size (Y/N)	If product amplified of the predicted size, if polymorphic (Y/N) (no. of alleles; product size range in parentheses if polymorphic)	Product amplified larger than predicted (Y/N)	Top TAIR (v10) hit for corresponding transcript (with hyperlink to www.arabidopsis.org/)	Description of top TAIR hit (information on tropiTree portal)
Faidherbia albida
comp15980_c0_seq1_143	[AT]9	Y	Y (2; 182-184)	-	None	-
comp5669_c0_seq7_260	[AC]12	Y	Y (9; 189-217)	-	None	-
comp4826_c0_seq1_1142	[ACG]7	Y	Y (2; 154-157)	-	AT2G05790.1	O-Glycosyl hydrolases family 17 protein chr2:2199450-2201293
comp21415_c0_seq1_332	[AC]15	Y	Y (2; 205-207)	-	None	-
comp19011_c0_seq1_120	[AAG]9	Y	Y (5; 180-191)	-	AT1G06950.1	ATTIC110, TIC110 translocon at the inner envelope membrane of chloroplasts 110 chr1:2130303-2135563
comp3169_c0_seq2_385	[AGC]8	Y	Y (4; 142-155)	-	AT3G24350.2	SYP32 syntaxin of plants 32 chr3:8837733-8839402
comp4777_c0_seq1_1149	[AAG]7	Y	Y (3; 166-176)	-	AT2G27920.3	SCPL51 serine carboxypeptidase-like 51 chr2:11885777-11888732
comp15062_c0_seq1_145	[ACC]9	Y	Y (3; 152-168)	-	AT5G08530.1	CI51 51 kDa subunit of complex I chr5:2759848-2761726
comp3559_c0_seq1_308	[AGG]7	Y	Y (2; 177-183)	-	AT4G32890.1	GATA9 GATA transcription factor 9 chr4:15875598-15876615
comp40951_c0_seq1_206	[ATC]8	Y	Y (2; 173-182)	-	None	-
comp20414_c0_seq1_450	[AGG]7	Y	N	-	AT4G29080.1	PAP2, IAA27 phytochrome-associated protein 2 chr4:14323665-14325213
comp15031_c0_seq1_228	[AG]10	Y	N	-	AT1G77180.2	SKIP chromatin protein family chr1:28999791-29001632
comp5161_c0_seq1_506	[AG]7	Y	N	-	AT3G52930.1	Aldolase superfamily protein chr3:19627383-19628874
comp5217_c0_seq1_198	[AC]7	Y	N	-	AT5G62350.1	Plant invertase/pectin methylesterase inhibitor superfamily protein chr5:25037504-25038112
comp12202_c0_seq1_226	[AGG]12	Y	N	-	None	-
comp14975_c0_seq1_234	[ATC]7	Y	N	-	None	-
comp20118_c0_seq1_291	[AAG]7	Y	N	-	None	-
comp2048_c0_seq1_479	[AGC]6	Y	N	-	None	-
comp21775_c0_seq1_391	[AAG]6	Y	N	-	None	-
comp4594_c0_seq1_350	[AGG]6	Y	N	-	None	-
comp5660_c0_seq1_1149	[AAG]8	Y	N	-	ATMG00160.1	COX2 cytochrome oxidase 2 chrM:40502-42628
comp34406_c0_seq1_376	[AAAG]5	Y	N	-	AT4G34220.1	Leucine-rich repeat protein kinase family protein chr4:16381653-16384054
comp5175_c0_seq1_78	[ACAT]5	Y	N	-	AT2G14610.1	PR1, PR 1, ATPR1 pathogenesis-related gene 1 chr2:6241944-6242429
comp5630_c0_seq1_260	[AAAT]4	Y	N	-	AT1G70840.1	MLP31 MLP-like protein 31 chr1:26713170-26714014
comp14445_c0_seq1_347	[AG]8	Y	N	-	AT1G21090.1	Cupredoxin superfamily protein chr1:7384854-7386199
comp14514_c0_seq1_453	[AG]8	Y	N	-	None	-
comp4779_c1_seq1_501	[AG]10	Y	N	-	AT4G23570.2	SGT1A phosphatase-related chr4:12300015-12302493
comp5115_c0_seq1_1379	[AG]8	Y	N	-	AT1G32060.1	PRK phosphoribulokinase chr1:11532668-11534406
comp33649_c0_seq1_223	[AAG]7	Y	N	-	None	-
comp4810_c1_seq1_413	[AAG]6	Y	N	-	None	-
comp5478_c0_seq1_1285	[AGG]7	Y	N	-	AT3G44110.1	ATJ3, ATJ DNAJ homologue 3 chr3:15869115-15871059
comp4676_c0_seq1_256	[AACC]5	Y	N	-	AT5G15400.1	U-box domain-containing protein chr5:4997764-5002907
comp5226_c0_seq1_150	[AC]9	N	-	Y	AT4G14550.1	IAA14, SLR indole-3-acetic acid inducible 14 chr4:8348521-8349923
comp5216_c0_seq1_320	[AG]7	N	-	Y	None	-
comp36726_c0_seq1_123	[AGG]7	N	-	Y	None	-
comp5311_c0_seq1_103	[AAC]7	N	-	Y	AT3G20770.1	EIN3, AtEIN3 Ethylene insensitive 3 family protein chr3:7260702-7262588
comp5508_c0_seq1_611	[AAG]8	N	-	Y	None	-
comp5554_c0_seq1_280	[AAG]9	N	-	Y	None	-
comp8627_c0_seq1_160	[AAT]6	N	-	Y	AT4G31985.1	Ribosomal protein L39 family protein chr4:15469931-15470366
comp26537_c0_seq1_202	[AAG]7	N	-	Y	AT1G09090.1	ATRBOHB, ATRBOHB-BETA, RBOHB respiratory burst oxidase homolog B chr1:2932743-2935590
comp37722_c0_seq1_192	[AAG]7	N	-	Y	AT5G50740.3	Heavy metal transport/detoxification superfamily protein chr5:20635983-20637970
comp18606_c0_seq1_472	[AGG]7	N	-	N a	AT5G17900.1	Microfibrillar-associated protein-related chr5:5925144-5926690
comp4998_c0_seq1_691	[AAG]6	N	-	N	None	-
comp5644_c1_seq1_819	[ACC]6	N	-	N	None	-
Prunus africana
comp14769_c0_seq1_753	[ACC]7	Y	Y (6; 151-169)	-	AT5G56030.1	HSP81-2, ERD8, HSP90.2, AtHsp90.2 heat shock protein 81-2 chr5:22686923-22689433
comp14449_c0_seq1_226	[AAC]7	Y	Y (4; 178-188)	-	AT3G55120.1	TT5, A11, CFI Chalcone-flavanone isomerase family protein chr3:20430248-20431415
comp7838_c0_seq1_112	[ACC]5	Y	Y (2; 204-207)	-	AT1G31690.1	Copper amine oxidase family protein chr1:11343980-11347767
comp8545_c0_seq1_69	[AAT]5	Y	Y (3; 204-207)	-	ATCG00140.1	ATPH ATP synthase subunit C family protein chrC:13262-13507
comp34712_c0_seq1_176	[AC]5	Y	Y (3; 151-157)	-	None	-
comp14584_c0_seq1_280	[AAG]10	Y	Y (9; 147-171)	-	None	-
comp7633_c0_seq1_84	[AG]10	Y	Y (5; 206-225)	-	AT4G01850.2	SAM-2, MAT2, SAM2, AtSAM2 S-adenosylmethionine synthetase 2 chr4:796298-797479
comp24946_c0_seq1_65	[ACC]7	Y	Y (4; 226-229)	-	None	-
comp14883_c1_seq1_34	[AGG]8	Y	N	-	None	-
comp14789_c0_seq1_69	[AAAT]5	Y	N	-	AT2G22055.1	RALFL15 RALF-like 15 chr2:9379578-9379817
comp13504_c0_seq1_38	[AGC]6	Y	N	-	AT4G21960.1	PRXR1 Peroxidase superfamily protein chr4:11646613-11648312
comp14397_c1_seq1_105	[AGC]6	Y	N	-	None	-
comp10303_c0_seq1_125	[AG]8	Y	N	-	AT3G18000.1	NMT1, XPL1, PEAMT S-adenosyl-L-methionine-dependent methyltransferases superfamily protein chr3:6154578-6157331
comp14613_c1_seq1_486	[AAT]5	Y	N	-	ATCG00360.1	YCF3 Tetratricopeptide repeat (TPR)-like superfamily protein chrC:42584-43751
comp14856_c0_seq2_85	[AAGG]4	Y	N	-	AT5G56030.1	HSP81-2, ERD8, HSP90.2, AtHsp90.2 heat shock protein 81-2 chr5:22686923-22689433
comp14737_c0_seq2_158	[AAGC]4	Y	N	-	AT1G70830.5	MLP28 MLP-like protein 28 chr1:26710203-26711395
comp43173_c0_seq1_175	[AAG]5	Y	N	-	ATMG00370.1	ORF199 Ycf1 protein chrM:104954-105553
comp31156_c0_seq1_189	[ATC]5	Y	N	-	None	-
comp8300_c0_seq1_211	[AAG]5	Y	N	-	ATCG01100.1	NDHA NADH dehydrogenase family protein chrC:119847-122009
comp35190_c0_seq1_160	[AAG]5	Y	N	-	AT5G48570.1	ROF2, ATFKBP65, FKBP65 FKBP-type peptidyl-prolyl cis-trans isomerase family protein chr5:19690746-19693656
comp7611_c0_seq1_194	[AGG]5	Y	N	-	AT1G50010.1	TUA2 tubulin alpha-2 chain chr1:18517737-18519729
comp14727_c0_seq2_232	[AAC]5	Y	N	-	ATCG00150.1	ATPI ATPase, F0 complex, subunit A protein chrC:14021-14770
comp14464_c0_seq1_50	[AG]14	N	-	Y	None	-
comp29611_c0_seq1_179	[AG]11	N	-	Y	AT2G36880.2	MAT3 methionine adenosyltransferase 3 chr2:15479721-15480893
comp14904_c0_seq1_1559	[AAG]7	N	-	Y	AT1G50010.1	TUA2 tubulin alpha-2 chain chr1:18517737-18519729
comp14303_c0_seq1_149	[ACC]6	N	-	Y	AT2G36020.1	HVA22J HVA22-like protein J chr2:15123424-15125140
comp32531_c0_seq1_148	[AAG]5	N	-	Y	AT5G43330.1	Lactate/malate dehydrogenase family protein chr5:17390552-17392449
comp14273_c0_seq1_52	[ATC]5	N	-	Y	AT5G15070.1	Phosphoglycerate mutase-like family protein chr5:4876898-4885615
comp32654_c0_seq1_190	[AG]7	N	-	Y	AT3G60820.3	PBF1 N-terminal nucleophile aminohydrolases (Ntn hydrolases) superfamily protein chr3:22472038-22473809
comp14835_c2_seq1_33	[AG]7	N	-	Y	AT5G17920.2	ATCIMS Cobalamin-independent synthase family protein chr5:5935771-5939195
comp28723_c0_seq1_58	[AC]7	N	-	Y	AT4G27580.1	Unknown protein; LOCATED IN: mitochondrion, cell wall; EXPRESSED IN: 9 plant structures; EXPRESSED DURING: 6 growth stages
comp33461_c0_seq1_167	[ACC]6	N	-	N a	AT5G49920.1	Octicosapeptide/Phox/Bem1p family protein chr5:20306637-20307583
comp14575_c0_seq1_20	[AG]8	N	-	N	AT1G66200.1	ATGSR2, GSR2, GLN1;2 glutamine synthase clone F11 chr1:24655520-24657520
comp14897_c0_seq2_802	[AG]8	N	-	N	AT1G14420.1	AT59 Pectate lyase family protein chr1:4931844-4933405
comp14149_c0_seq2_80	[AGG]5	N	-	N	AT5G42190.1	ASK2, SKP1B E3 ubiquitin ligase SCF complex subunit SKP1/ASK1 family protein chr5:16854495-16855516
comp9798_c0_seq1_42	[AAG]5	N	-	N	AT3G03780.3	ATMS2, MS2 methionine synthase 2 chr3:957602-960740
comp7640_c0_seq1_252	[AG]7	N	-	N	AT5G50460.1	secE/sec61-gamma protein transport protein chr5:20552168-20552509
comp8290_c0_seq1_173	[ACC]12	N	-	N	None	-
comp14434_c0_seq1_169	[AAC]7	N	-	N	None	-
comp14799_c0_seq1_389	[AAT]6	N	-	N	AT1G61566.1	RALFL9 ralf-like 9 chr1:22717265-22717492
a This category = no product amplified or no clear single product.
